# Supplementary material for: Melatonin Attenuates Glucolipotoxicity-Induced Cardiac Oxidative Stress, Inflammation, Pyroptosis, and Fibrotic Remodeling in STZ/HFD-Treated ApoE−/− Mice
Source: Antioxidants (Basel). 2026 Jun 30;15(7):825. doi: 10.3390/antiox15070825 (PMC13404163; doi:10.3390/antiox15070825)
Supplement: Supplementary file 1 [file antioxidants-15-00825-s001.zip]

Archive with 1 entries (1 files):
- antioxidants-4342688-supplementary.pdf
